# Supplementary material for: Functional Properties of POU1F1 Mutants in the Transcriptional Regulation of the Thyrotropin β Gene Compared with the Prolactin Gene
Source: Int J Mol Sci. 2025 Dec 22;27(1):119. doi: 10.3390/ijms27010119 (PMC12785802; doi:10.3390/ijms27010119)
Supplement: Supplementary file 1 [file ijms-27-00119-s001.zip]

Archive with 1 entries (1 files):
- ijms-3939821-supplementary.pdf
